# Supplementary material for: Tamarind Xyloglucan Oligosaccharides Attenuate Metabolic Disorders via the Gut–Liver Axis in Mice with High-Fat-Diet-Induced Obesity
Source: Foods. 2023 Mar 24;12(7):1382. doi: 10.3390/foods12071382 (PMC10093524; doi:10.3390/foods12071382)
Supplement: Supplementary file 1 [file foods-12-01382-s001.zip]

Archive with 1 entries (1 files):
- foods-2203258-supplementary.pdf
